# Supplementary material for: The molecular effect of a polymorphic microRNA binding site of Wolfram syndrome 1 gene in dogs
Source: BMC Genet. 2020 Jul 28;21:82. doi: 10.1186/s12863-020-00879-7 (PMC7390163; doi:10.1186/s12863-020-00879-7)
Supplement: Supplementary file 1 — Additional file 1. [file 12863_2020_879_MOESM1_ESM.xlsx]

## Sheet: Koller_WFS1_behavior
ID	breed	WFS1	Sex	Age	Bone possessivity	Bone aggression
KK1109	Border collie	AG	female	3	3	bite
KK1110	Border collie	AA	male	1	2	no
KK1131	Border collie	AG	male	2	1	no
KK1167	Border collie	AG	male	2	1	no
KK1452	German shephe	AA	male	1	2	no
KK1454	German shephe	AG	male	1	3	no
KK1457	German shephe	AA	female	2	3	no
KK1459	German shephe	AA	male	1	3	no
KK1460	German shephe	AA	male	1	3	no
KK1461	Border collie	AG	male	1	3	no
KK1462	German shephe	AA	male	1	3	no
KK1464	German shephe	AA	male	1	0	bite
KK1486	Border collie	AG	male	1	2	no
KK1607	Border collie	AG	female	6	2	no
KK1608	Border collie	AG	male	2	2	no
KK1613	Border collie	GG	female	5	3	no
KK1619	Border collie	AG	female	3	3	no
KK1620	Border collie	AG	male	2	1	no
KK1621	Border collie	AG	female	8	2	no
KK1627	Border collie	AG	male	4	1	no
KK1628	Border collie	AG	male	8	2	no
KK1629	Border collie	AG	male	6	3	no
KK1632	Border collie	AG	female	3	1	no
KK1634	Border collie	AA	male	5	0	no
KK1635	Border collie	GG	male	6	2	no
KK1636	Border collie	AG	female	1	2	no
KK1637	Border collie	AG	female	2	1	no
KK1638	Border collie	AG	female	4	3	no
KK1640	Border collie	AA	female	5	0	no
KK1644	Border collie	GG	male	5	1	no
KK1645	Border collie	GG	male	2	1	no
KK1646	Border collie	AG	male	1	2	no
KK1647	Border collie	AA	female	3	1	no
KK1649	Border collie	GG	female	5	3	no
KK1650	Border collie	AG	male	1	0	no
KK1653	Border collie	AG	male	1	0	no
KK1655	Border collie	AA	female	5	0	no
KK1656	Border collie	AA	male	9	0	no
KK1663	Border collie	AA	female	3	1	no
KK1664	Border collie	AA	female	2	1	no
KK1666	Border collie	AA	male	3	1	no
KK1669	Border collie	AG	female	6	1	no
KK1670	Border collie	GG	male	3	3	no
KK1683	Border collie	AA	male	7	3	growl
KK1684	Border collie	AA	male	4	3	growl
KK1685	Border collie	AG	male	3	3	no
KK1686	Border collie	AG	female	4	2	no
KK1688	Border collie	AG	female	7	3	no
KK1689	Border collie	AG	female	1	1	no
KK1690	Border collie	AA	female	8	3	no
KK1691	Border collie	AG	female	4	0	bite
KK1692	Border collie	AA	female	3	2	no
KK1693	Border collie	AA	female	1	2	no
KK1694	Border collie	AG	male	8	2	no
KK1697	Border collie	GG	female	4	3	growl
KK1701	Border collie	AA	female	8	2	no
KK1703	Border collie	AA	female	8	1	no
KK543	German shephe	AA	female	3	3	no
KK554	German shephe	AG	female	1	2	bite
KK556	German shephe	AG	male	4	3	bite
KK597	German shephe	AG	male	8	1	no
KK629	German shephe	AA	male	2	2	no
KK630	German shephe	AA	male	2	1	no
KK631	German shephe	AA	male	4	1	no
KK632	German shephe	AA	male	4	3	no
KK677	German shephe	AG	female	3	2	no
KK714	German shephe	AA	female	4	3	no
KK716	German shephe	AA	male	1	3	no
KK718	German shephe	GG	male	2	3	no
KK719	German shephe	AA	male	2	1	no
KK721	German shephe	AG	female	6	3	no
KK722	German shephe	AA	female	4	3	no
KK723	German shephe	AA	female	1	2	no
KK724	German shephe	AA	female	4	1	no
KK726	German shephe	AA	female	1	2	show teeth
KK727	German shephe	GG	male	3	2	no
KK728	German shephe	AA	female	3	2	no
KK729	German shephe	AA	female	1	3	bite
KK730	German shephe	GG	male	3	0	no
KK738	German shephe	AG	male	4	3	growl
KK776	German shephe	AA	female	1	1	no
KK777	German shephe	AG	male	1	3	no
KK810	German shephe	GG	female	1	3	no
KK812	German shephe	AA	female	7	3	no
KK816	German shephe	AA	female	1	2	no
KK829	German shephe	AA	male	2	0	no
KK830	German shephe	AA	female	6	3	no
KK831	German shephe	AA	female	1	0	no
KK834	German shephe	AA	female	3	2	no
KK835	German shephe	AG	male	2	3	no
KK836	German shephe	AA	male	4	2	no
KK837	German shephe	AG	female	4	0	bite
KK839	German shephe	AA	male	4	0	no
KK840	German shephe	AG	male	3	2	no
KK845	German shephe	AG	male	8	1	no
KK846	German shephe	AA	male	4	3	no
KK847	German shephe	AG	female	8	3	no
KK849	German shephe	AG	male	4	0	no
KK851	German shephe	AG	female	4	2	no
KK852	German shephe	AG	male	4	1	no
KK865	German shephe	AG	male	1	2	no
KK866	German shephe	AA	female	1	2	no
KK867	German shephe	AA	female	3	0	no
KK868	German shephe	AG	male	4	1	no
KK869	German shephe	AG	male	6	2	no
KK872	German shephe	AA	male	7	3	show teeth
KK873	German shephe	AG	male	1	2	show teeth
KK896	German shephe	AA	female	2	2	no
KK897	German shephe	GG	male	6	1	no
KK898	German shephe	AG	female	3	0	no
KK899	German shephe	AG	male	2	3	growl
KK905	German shephe	AA	female	1	3	show teeth
KK907	German shephe	AA	male	2	2	no
KK909	German shephe	AA	male	5	3	no
KK913	German shephe	AA	male	5	1	no
KK915	German shephe	AA	female	1	3	no
KK916	German shephe	AA	male	6	3	no
KK924	German shephe	AA	female	1	2	no
KK926	German shephe	AG	female	3	3	no
KK928	German shephe	AG	female	2	3	no
KK929	German shephe	AG	female	2	3	no
KK932	Border collie	GG	female	1	3	no
KK942	Border collie	GG	male	2	1	no
KK949	German shephe	AG	male	2	3	bite
KK973	Border collie	GG	male	5	3	no
KK974	Border collie	AA	female	4	3	no
KK976	Border collie	GG	female	1	3	no
KK977	Border collie	AG	female	6	3	no
KK978	Border collie	GG	male	1	3	no
KK979	Border collie	AG	male	6	3	no
KK980	Border collie	AG	female	4	3	no
KK982	Border collie	AG	female	1	3	no
KK983	Border collie	AG	female	4	3	growl
KK984	Border collie	AG	female	1	2	no
KK988	Border collie	AG	female	1	2	no
KK991	Border collie	GG	female	2	1	no

## Sheet: test-retest
Name	Bone possessivity test1	Bone possessivity test2
Anki	3	2
Bark	0	0
Bell	3	3
Bodz	2	3
Boga	0	3
Bran	0	0
Cakk	2	2
Csok	3	1
Dio	2	3
Jaff	2	0
Lara	0	0
Lune	3	3
Ofra	3	2
Roni	3	3

## Sheet: observer1-observer2
Name	Bone possessivity Observer1	Pone possesivity Observer2
Aste	2	2
Cena	1	1
Dyon	3	3
Ema	1	1
Enso	1	3
Falc	3	2
Figo	3	3
Fleu	1	1
Flic	2	3
Harp	0	0
Inno	3	3
Loty	0	0
May	1	2
Pepp	2	3

## Sheet: spss GLM syntax
1. filter breed (change Border collie to 1)
USE ALL.
COMPUTE filter_$=(breed_n = 1).
VARIABLE LABELS filter_$ 'breed_n = 1 (FILTER)'.
VALUE LABELS filter_$ 0 'Not Selected' 1 'Selected'.
FORMATS filter_$ (f1.0).
FILTER BY filter_$.
EXECUTE.
2. GLM
DATASET ACTIVATE DataSet1.
* Generalized Linear Models.
GENLIN bone_pos (ORDER=ASCENDING) BY Sex WFS1 (ORDER=ASCENDING) WITH Age
/MODEL Sex WFS1 Age
DISTRIBUTION=MULTINOMIAL LINK=CUMLOGIT
/CRITERIA METHOD=FISHER(1) SCALE=1 COVB=MODEL MAXITERATIONS=100 MAXSTEPHALVING=5
PCONVERGE=1E-006(ABSOLUTE) SINGULAR=1E-012 ANALYSISTYPE=3(WALD) CILEVEL=95 CITYPE=WALD
LIKELIHOOD=FULL
/MISSING CLASSMISSING=EXCLUDE
/PRINT CPS DESCRIPTIVES MODELINFO FIT SUMMARY SOLUTION.
